# Supplementary material for: Single prolonged stress blocks sleep homeostasis and pre-trauma sleep deprivation does not exacerbate the severity of trauma-induced fear-associated memory impairments
Source: PLoS One. 2021 Jan 6;16(1):e0243743. doi: 10.1371/journal.pone.0243743 (PMC7787370; doi:10.1371/journal.pone.0243743)
Supplement: S1 Data — (XLSX) [file pone.0243743.s001.xlsx]

## Sheet: FIGURE1-2
	FC Control No SPS														FC Control SPS														FC SD No SPS														FC SD SPS
1	18.5333	9.2	45.6667	26.8667	6.86667	4.2	11.3333	1.93333	9.06667						43.2	46.2	55.2	59.8667	30.4667	43.2	8.86667	9.86667	38						42.0667	24.3333	27.4	50.7333	27.0667	17.6667	8.53333	16.8667	22.2667						29.6	26.5333	0.533333	55.8667	4.26667	27.6667	6.66667
2	46.4	57.0667	80.0667	47.3333	61	28.6	68.6667	10.4667	11.2						84.1333	64.2667	86.0667	67.9333	78.2667	65.4	39.4	73.8667	72.6						79.3333	16.8	39.7333	49.8	36.3333	45.2667	35.4	49.8667	30.4						86	69.4	18.8	84.1333	45.9333	37.8	44.0667
3	70.7333	71.2	60.8	59.6	77.2	47.4	77.5333	24.1333	17.2667						94.7333	76.4	88.8	90.3333	79.8	87.4	73.5333	92.1333	92.5333						61.1333	41.9333	34.6	51.0667	42.2667	42.4	17.9333	55.2	67.0667						86.8667	83.4	80.6667	92.2667	83.8	62.0667	78.4667
4	35.7333	91.6667	59	94.5333	62.3333	58.4	64	22.1333	37.7333						92.3333	84.3333	82	89.8	79.1333	92.6667	59.7333	92.0667	83.3333						87.9333	88.2	67.8	54.8	69.5333	67.9333	49.4667	64.4	91.0667						97.2667	96.8	74.6	83.9333	75.7333	28.4667	86.6667
5	43.7333	65.9333	58.0667	100	46.1333	7.93333	73.8	12.0667	71.8						94	89.7333	86.2667	88.1333	73.3333	95.2	81.8	90.6667	87.6						86.9333	81.8	75.4	77.6	84.2	72.1333	31	81.9333	95.6667						84.8	96.8667	81.3333	92.3333	85.5333	73.2667	85.2
[truncated: 7 more columns]

## Sheet: FIGURE 3
REM	Control							SPS							SD							SPS+SD
1	60.3922	141.098	114.745	92.7843	110.902	102.118		197.647	53.2549	66.4314	211.922	92.7843			75.7647	140	56	97.1765				86.7451	65.8824	86.1961	85.0981	36.7843	68.0784
2	97.1239	111.947	113.274	93.5841	97.7876	78.9823		50.6637	145.575	130.089	76.7699	116.593			0	0	0	0				0	0	0	0	0	0
3	43.9216	115.294	93.8824	102.118	89.4902	121.882		203.137	23.0588	23.0588	158.667	58.1961			265.176	268.471	211.373	288.235				145.49	187.216	126.823	130.667	135.059	154.275
4	78.5398	90.2655	95.354	90.708	89.6018	78.3186		96.4602	147.566	143.805	100	141.814			105.31	87.3894	113.053	128.097				119.912	160.177	172.124	117.92	125.221	117.699
NREM	Control							SPS							SD							SPS+SD
1	80.7448	119.954	110.293	122.422	88.8546	79.0524		131.871	81.0269	78.9818	130.602	81.5911			62.3392	125.666	75.6674	79.7576				99.4325	68.6155	81.5911	104.51	78.8408	84.1298
2	107.609	102.821	108.867	100.711	108.218	78.4345		60.0533	104.688	110.449	63.7052	86.0224			0	0	0	0				0	0	0	0	0	0
3	78.0651	118.191	109.799	118.332	92.2395	77.4304		116.357	60.4352	61.2109	114.171	67.2756			160.926	187.793	134.904	129.827				102.817	92.6626	79.6165	94.9193	114.665	98.5863
4	96.9374	102.496	112.397	107.974	111.667	85.4543		76.6492	105.702	111.829	88.8627	90.8104			102.415	87.97	94.7463	93.4073				106.513	100.954	100.954	97.9924	113.696	105.905
Wake	Control							SPS							SD							SPS+SD
1	112.692	86.8443	93.6463	88.793	105.081	110.78		76.8436	113.023	113.206	76.5495	110.081			121.258	83.9397	115.633	110.743				101.183	118.648	110.522	98.6466	115.265	110.412
2	87.5683	91.2021	80.1581	100.821	86.2857	144.641		186.038	77.0943	71.9641	171.218	119.204			307.807	307.807	307.807	307.807				307.807	307.807	307.807	307.807	307.807	307.807
3	115.192	89.4916	95.3008	90.3004	104.75	110.265		84.5648	125.781	125.376	88.6827	119.861			57.1731	42.9442	74.2699	71.8432				95.4846	97.9848	108.831	100.595	90.0063	97.1024
4	110.654	97.686	78.0205	88.1382	82.0819	129.464		142.147	74.6717	65.124	119.56	102.674			94.0521	125.189	104.954	102.531				82.1531	78.9468	75.0992	97.7572	67.8315	83.9344

## Sheet: FIGURE 4
SD-CONT REM		BASELINE																								SD
	0	8.23343	6.19515	6.36065	6.45335	7.40411	5.72382	6.99157	4.44677	10.1981	7.41262	7.71745														6.33735	6.57974	7.07562	5.57242	5.81576	5.47143	7.14955	2.89186	6.99288	8.57019														3.75057
	0.595703	32.5044	31.5081	34.4351	44.5402	33.4159	31.0774	60.8216	35.3552	79.7774	36.3917	36.7453														41.0405	34.503	36.6253	31.993	36.3253	30.9472	30.8164	14.4222	28.4442	39.6484														28.3946
	1.19141	238.533	233.725	245.285	276.829	231.485	226.24	293.38	203.198	546.671	217.371	325.464														256.091	244.433	239.259	221.715	243.646	281.749	258.948	101.615	185.827	355.268														154.444
	1.78711	247.912	264.637	281.226	333.9	232.559	312.972	348.129	238.971	627.724	305.11	290.161														258.212	252.929	265.446	254.889	275.698	194.367	230.208	143.059	199.117	393.494														175.273
	2.38281	216.386	189.105	189.001	227.504	189.249	205.405	198.519	165.331	313.772	198.135	232.956														201.747	207.172	194.73	196.21	184.994	187.647	205.918	98.2274	164.304	237.596														124.4
	2.97852	181.112	166.733	184.578	174.944	167.492	190.294	182.706	128.992	330.803	220.323	231.672														158.548	162.79	182.034	153.785	157.861	191.701	147.841	70.2736	162.373	198.048														110.96
	3.57422	162.931	145.223	175.858	196.215	135.595	163.529	152.689	91.3475	265.631	146.417	189.527														151.889	178.357	152.718	153.553	108.824	137.84	132.965	64.8805	126.952	186.927														97.8481
	4.16992	173.733	154.165	168.097	171.003	157.685	179.385	146.435	100.555	171.337	167.566	168.382														141.45	176.174	169.145	145.963	127.255	147.354	140.059	71.7022	145.518	163.272														119.212
	4.76562	217.286	177.344	193.63	167.162	205.599	153.895	141.525	112.903	178.785	193.2	192.163														165.841	201.555	202.387	162.187	150.217	140.872	148.68	94.9493	178.247	184.38														113.493
	5.36133	341.755	232.232	290.492	287.122	246.111	211.946	157.523	148.262	208.702	227.586	234.896														267.265	262.76	300.863	222.41	211.633	171.64	188.685	129.471	231.122	209.267														149.208
	5.95703	501.821	343.773	406.929	384.753	402.327	310.408	259.979	289.042	331.258	333.225	801.125														485.98	378.694	523.255	438.115	327.436	325.1	423.973	366.549	381.171	264.407														248.847
	6.55273	669.174	534.467	593.041	579.273	647.106	529.102	416.673	464.217	524.109	613.637	766.551														898.89	534.14	593.347	660.213	734.233	518.133	574.038	440.298	513.157	601.976														363.194
	7.14844	518.157	525.259	579.893	515.957	603.246	580.476	486.534	446.471	564.846	623.817	916.282														836.675	524.246	458.908	539.879	644.339	514.782	547.616	398.63	608.92	865.086														319.396
	7.74414	340.033	382.243	369.892	372.157	373.767	406.982	323.565	301.155	423.204	422.24	616.742														464.728	371.588	297.761	309.878	391.131	494.553	403.15	203.523	316.792	607.936														231.541
	8.33984	192.094	223.161	220.619	229.774	206.633	193.145	228.516	160.736	276.499	252.941	392.862														205.362	245.601	217.295	227.395	209.382	266.031	222.488	84.0614	222.619	333.852														189.974
	8.93555	153.869	154.329	149.764	166.532	119.393	158.882	137.102	138.898	218.462	212.302	231.982														156.899	202.007	166.909	171.135	223.872	177.789	151.223	64.0097	180.413	251.969														112.126
	9.53125	132.284	114.081	145.306	125.571	114.832	124.99	136.893	116.62	132.854	116.199	163.264														106.695	165.335	155.477	179.466	178.904	93.337	124.709	93.0063	153.335	152.922														88.7956
	10.127	119.629	95.9664	128.473	91.637	91.7882	104.321	103.919	78.275	117.996	97.8685	126.453														102.523	149.284	135.235	180.841	184.83	122.601	199.744	74.2537	158.253	234.995														69.8356
	10.7227	111.738	98.5826	120.228	86.0457	96.8706	121.535	120.495	69.6925	120.257	143.078	125.939														92.0213	139.512	138.6	135.389	165.562	86.7075	143.074	123.705	125.28	221.63														63.1799
	11.3184	199.908	88.6627	124.32	93.7009	87.3036	97.2503	134.746	79.5312	115.794	69.8879	147.747														92.4155	132.37	207.053	123.536	167.042	113.725	109.772	46.452	108.493	168.968														66.8114
	11.9141	118.435	80.9358	112.948	84.1076	78.7727	96.9212	81.8217	63.4331	108.186	105.6	290.027														122.811	109.468	136.243	96.287	121.632	78.46	110.037	54.1278	121.342	127.03														66.2217
	12.5098	122.088	77.9707	91.0867	76.5769	88.5799	95.788	87.9936	61.5066	74.5331	181.881	245.209														102.005	94.8143	118.812	103.159	87.4292	87.1743	108.758	84.4584	97.9966	91.4884														64.4138
	13.1055	83.8635	71.5187	89.0861	79.6039	85.3618	85.1244	77.4222	56.408	72.9366	77.8814	234.491														136.06	91.4743	116.66	78.4087	80.3771	117.585	121.262	59.1825	75.7068	91.6374														54.7462
	13.7012	69.3712	67.272	78.332	76.6292	77.8003	87.0322	101.142	46.6761	58.8462	58.4884	151.118														332.331	89.869	88.5647	77.4147	69.3017	50.2541	85.48	65.2473	72.0201	100.875														60.6439
	14.2969	65.6267	66.5743	79.2185	54.3094	61.3463	62.7912	87.4936	52.1463	81.4479	99.926	82.0273														119.429	76.3677	70.6465	70.8427	65.5845	86.8877	65.5452	43.7029	70.2386	81.3935														56.4809
	14.8926	58.8473	51.2019	68.7384	53.5642	54.9727	58.3621	64.0219	42.8447	54.331	62.7182	67.7232														102.01	70.7808	66.2172	65.7778	62.8675	50.2517	63.0069	37.8233	53.6972	54.892														47.1957
	15.4883	56.237	51.0877	64.9295	52.0795	49.5695	55.6339	52.3739	39.0463	46.531	48.1417	59.602														73.8147	65.4746	66.6716	44.7805	56.4697	65.9782	52.6131	26.7868	62.6314	53.5041														39.3302
	16.084	53.5008	47.0957	55.9386	46.023	37.8272	51.7585	49.3284	32.4494	52.4794	37.8573	47.2064														43.6158	59.8974	76.9652	48.5127	45.4222	42.6741	78.8799	33.0249	36.583	44.4731														36.9247
	16.6797	59.1803	38.4717	54.16	39.5639	35.2372	45.6406	38.8233	33.4966	57.6945	34.5465	73.2969														61.6767	52.0664	91.799	37.1572	33.5201	47.8141	52.0368	17.4215	44.2303	44.294														34.8079
	17.2754	79.604	38.9325	47.9914	36.0467	33.0427	41.1056	36.2692	34.1929	42.6313	34.6914	94.6281														49.4938	46.312	75.7702	35.9044	44.3853	45.2129	37.5525	31.0319	42.8631	50.8409														32.891
	17.8711	63.8582	34.1977	44.7747	34.9319	35.5146	35.4361	29.2902	29.6046	36.4404	56.5534	59.581														57.4589	43.6369	51.6677	30.8462	39.6714	30.2648	36.4108	21.9139	50.4963	38.2686														31.7825
	18.4668	41.8762	33.0329	45.9032	33.3147	33.0812	48.1832	28.5875	27.0166	26.7899	82.5837	79.1796														74.6741	39.1862	52.065	30.1016	35.5145	38.8186	35.111	32.2222	46.3248	29.4835														29.4994
	19.0625	37.7618	29.3489	35.5203	32.6484	31.6527	29.5853	24.4441	23.5775	26.0475	35.5769	98.2061														47.3859	41.0466	46.8273	31.4164	32.0409	23.4872	34.3656	25.8856	39.9454	28.5223														31.2573
	19.6582	35.1723	27.3174	38.9046	31.432	26.9247	35.8198	30.9857	27.9565	29.5172	27.2465	58.2795														67.6103	32.069	45.9532	32.8586	26.1216	24.771	33.3103	15.4358	38.0191	34.5807														27.1873
SD CONT NREM		BASELINE																								SD
	0	26.2532	27.8534	26.7489	26.9336	25.5845	25.4649	30.4528	31.2243	27.849	23.8905	24.5786	19.8457													29.4915	29.0323	24.9442	23.7732	29.6672	25.7641	29.0555	30.3396	26.7015	26.2717	19.5787	29.2914
	0.595703	155.038	168.902	164.088	155.502	156.842	148.861	176.974	151.671	155.436	146.543	152.23	85.8532													170.373	170.137	155.086	149.344	150.006	153.845	166.082	158.337	161.07	177.012	122.595	143.452
	1.19141	1279.52	1348.29	1291.54	1259	1210.89	1178.32	1434.93	1454.71	1270.61	1108.39	1193.3	620.368													1439.88	1409.32	1139.49	1110.79	1113.13	1190.6	1400.48	1511.65	1371.31	1268	807.282	1361.06
	1.78711	1355.76	1443.67	1412.83	1352.17	1259.92	1274.18	1554.54	1442.08	1529.31	1336.25	1482.89	818.38													1526.46	1433.06	1233.73	1323.03	1274	1407.23	1601.03	1327.68	1434.68	1293.75	966.493	1511.95
	2.38281	882.232	960.225	919.817	882.248	837.054	880.737	1074.57	1021.96	1070.25	832.599	974.121	548.645													1030.95	968.843	817.093	875.991	820.053	985.844	1083.62	1101.73	1007.19	1078.62	583.374	1037.89
	2.97852	662.865	652.849	658.984	671.817	659.544	664.666	789.444	800.914	730.751	646.673	810.076	465.196													739.644	726.054	617.613	622.435	629.563	722.419	763.521	727.744	762.204	697.663	558.869	770.53
	3.57422	559.047	549.949	550.978	573.435	535.359	553.199	650.7	629.122	650.043	547.437	667.814	386.442													602.48	596.277	542.73	534.642	502.355	639.913	655.14	666.208	591.133	563.157	417.314	575.134
	4.16992	490.228	503.242	502.104	508.849	518.366	534.104	591.292	562.502	570.661	453.558	544.455	360.135													559.919	547.284	483.13	491.798	492.528	546.544	585.249	708.922	558.676	559.4	343.888	543.061
	4.76562	488.062	494.443	525.487	513.714	527.948	538.769	550.77	575.385	578.406	452.705	547.275	424.52													511.603	543.343	523.799	504.406	487.87	551.554	577.579	536.282	530.825	479.609	316.736	582.294
	5.36133	727.598	523.588	588.329	579.131	702.496	649.996	557.458	608.305	582.195	457.661	512.514	460.355													584.427	552.179	608.218	584.393	512.213	700.905	608.298	612.731	560.277	562.601	313.566	519.39
	5.95703	1016.19	573.163	765.507	665.199	990.022	792.522	614.846	1018.84	684.867	585.843	623.866	793.698													712.955	583.283	760.279	651.982	664.16	807.564	716.466	658.734	660.571	672.408	320.792	577.08
	6.55273	650.094	623.262	681.495	667.222	774.388	696.718	647.638	819.368	718.724	623.057	775.545	1063.64													834.538	627.312	747.837	613.33	648.615	721.806	708.214	655.539	644.951	770.879	310.495	595.17
	7.14844	581.721	609.471	628.077	626.337	653.766	625.674	613.838	671.697	650.689	562.443	736.951	795.524													627.571	591.233	635.891	604.331	794.615	653.952	678.273	621.84	663.016	739.052	368.128	651.388
	7.74414	506.747	534.625	574.273	626.372	583.907	619.211	606.078	612.329	580.852	460.246	614.399	458.71													513.477	537.552	593.252	554.023	686.474	582.402	634.023	674.987	561.811	647.205	284.476	491.183
	8.33984	449.155	488.253	513.679	545.941	513.834	534.794	526.375	502.292	524.562	369.394	462.949	375.466													448.936	490.785	546.685	514.538	615.621	515.455	557.061	571.15	534.377	555.156	227	334.596
	8.93555	420.647	447.575	488.426	483.508	469.452	507.496	464.746	490.463	488.514	334.802	378.002	292.335													435.761	455.896	490.896	483.601	562.084	481.164	494.612	500.928	466.725	483.142	261.497	362.552
	9.53125	409.533	411.804	455.454	447.344	456.494	470.035	447.429	473.087	434.219	322.071	392.281	327.179													384.651	417.579	455.101	429.051	544.67	456.716	472.661	460.113	400.639	523.929	189.816	312.356
	10.127	398.907	387.296	443.284	446.091	429.955	451.672	414.147	447.901	414.191	314.101	327.332	259.682													380.184	386.805	456.835	395.446	426.409	422.192	460.647	464.12	371.078	436.868	179.423	336.016
	10.7227	406.991	361.839	412.269	429.646	461.731	452.949	406.695	463.733	412.866	287.631	326.984	261.586													351.495	368.398	407.83	396.763	455.211	434.193	466.171	430.932	367.788	379.402	155.46	271.906
	11.3184	536.171	340.557	423.785	386.016	479.317	464.57	404.47	431.956	393.851	271.458	300.323	259.406													372.409	331.515	439.496	385.091	435.108	472.039	421.431	465.955	369.466	400.199	154.226	334.807
	11.9141	483.105	305.179	377.508	363.511	513.653	457.907	342.631	628.022	402.056	254.237	297.173	337.869													336.679	300.917	401.301	344.768	454.232	406.241	405.559	396.541	331.114	293.335	139.389	294.367
	12.5098	317.994	282.54	317.539	326.627	388.209	389.211	330.319	467.639	374.827	285.972	303.184	375.658													360.835	281.894	365.611	296.145	319.725	334.379	376.281	385.609	327.851	300.854	163.589	264.361
	13.1055	265.024	262.528	276.222	299.672	331.33	299.837	289.05	347.605	335.886	255.708	334.462	428.377													347.184	255.661	315.206	263.269	314.56	268.866	355.388	384.112	279.898	303.707	158.664	232.351
	13.7012	219.367	225.581	234.414	261.839	280.612	274.129	246.712	272.005	281.589	255.905	327.13	331.588													274.456	220.28	264.376	245.135	313.684	227.042	317.149	310.209	276.081	309.978	151.495	271.612
	14.2969	196.328	201.184	203.903	241.054	241.187	251.429	216.331	271.263	254.727	213.791	265.256	270.519													212.581	185.259	230.407	213.785	257.615	216.136	289.348	245.018	258.809	280.632	143.851	276.122
	14.8926	182.682	177.643	184.221	212.613	205.001	226.377	195.634	246.07	214.293	176.445	232.536	227.468													179.834	168.384	205.827	191.171	241.591	180.332	247.329	248.722	212.256	254.659	135.083	231.963
	15.4883	167.819	138.663	152.285	170.459	191.975	191.275	164.89	199.349	195.634	141.58	183.781	210.621													165.092	142.358	187.569	156.144	206.208	163.74	200.763	260.295	174.626	239.765	116.909	232.907
	16.084	153.172	122.773	139.86	145.507	173.309	165.782	139.326	150.998	148.799	125.513	160.442	148.612													131.587	119.862	146.158	138.541	180.774	144.197	177.322	163.349	157.735	197.14	97.8931	190.391
	16.6797	170.62	101.51	126.107	130.793	185.865	161.063	114.486	139.134	142.766	114.789	156.321	163.908													123.594	100.925	138.925	118.295	137.834	145.809	154.866	168.617	132.491	162.151	84.3089	168.588
	17.2754	193.206	93.2836	115.723	112.331	151.184	134.212	107.844	163.799	125.136	99.1427	120.99	142.396													112.247	89.4884	134.766	112.942	117.315	123.031	126.97	118.179	120.791	155.926	76.0005	149.186
	17.8711	151.41	85.4482	93.1419	101.221	139.46	122.373	89.1316	186.397	118.427	91.2213	112.822	156.369													96.6768	80.4425	110.011	95.1423	95.5596	102.054	113.711	119.172	108.331	120.972	70.207	143.673
	18.4668	114.272	77.2542	83.0417	88.6019	115.687	109.06	81.7991	165.975	108.803	92.0422	107.93	167.385													90.0438	71.4552	95.819	85.6233	94.1548	91.7651	107.337	99.6636	99.7023	108.729	60.0494	129.54
	19.0625	93.9537	71.8635	76.0389	80.1925	96.7343	88.3376	79.2509	98.2424	92.115	80.9404	118.563	144.563													105.288	66.7186	89.1427	77.502	86.4891	81.8418	100.815	93.7959	86.4205	95.7696	60.6761	103.377
	19.6582	82.0192	62.225	67.1267	73.9416	86.1264	75.2293	65.9144	98.916	88.0328	68.499	98.7589	144.417													97.0025	60.875	77.5089	65.6945	73.7912	69.4963	88.0829	81.7582	78.745	88.1007	43.8488	118.41
CONT CONT NREM		BASELINE																								SD
	0	33.2735	36.8454	36.6142	40.388	34.9804	38.1277	33.1159	35.5893	38.2094	40.6393	31.7305	44.4696													30.9519	33.1891	36.0808	38.3822	34.2185	33.6667	38.6946	35.0063	32.104	34.0311	48.0639	51.3289
	0.595703	203.726	222.726	200.221	223.002	205.073	210.468	203.407	205.753	265.965	220.478	162.638	238.29													183.422	199.519	201.211	227.712	204.031	193.731	225.821	206.105	181.885	201.221	281.614	295.384
	1.19141	1566.36	1697.93	1566.7	1801.68	1764.06	1663.21	1535.04	1508.33	1708.39	1632.3	1227.94	1703.76													1285.25	1429.79	1569.77	1692.68	1507.26	1517.43	1645.32	1569.11	1398.63	1489.62	2030.3	2422.06
	1.78711	1806.14	1789.56	1828.61	2160.89	1896.19	1930.22	1784.39	1732.98	2023.81	2021.75	1721.08	2341.37													1509.44	1686.96	1882.1	2083.11	1768.3	1868.29	1976.01	1752.3	1709.78	1973.1	2566.46	3144.08
	2.38281	1208.45	1326.8	1281.64	1485.34	1408.22	1330.59	1248.65	1308.61	1405.15	1464.02	1196.87	1882.71													1022.6	1204.7	1284.11	1494.83	1227.16	1310.89	1406.54	1300.59	1332.92	1352.07	2070.12	2260.83
	2.97852	981.572	1019.71	1041.89	1167.38	1068.9	1065.34	933.096	1039.77	1247.42	1242.52	973.883	1543.92													823.831	971.089	1064.59	1128.88	1016.04	1082.26	1114.11	1004.01	1048.66	1071.75	1553.89	2152.68
	3.57422	829.907	872.532	851.11	952.108	853.618	942.509	805.664	900.478	998.591	982.839	753.617	1231.35													719.191	812.903	918.733	948.515	849.484	858.977	915.935	871.585	867.638	881.207	1321.06	1511.58
	4.16992	758.297	783.303	776.802	867.934	829.47	802.979	707.21	828.234	910.888	892.79	662.388	1008.77													708.244	743.977	795.987	864.372	763.827	836.711	801.325	832.464	807.61	794.062	1054.88	1239.56
	4.76562	767.524	765.885	808.343	820.797	749.176	817.742	699.53	783.335	823.862	870.533	644.937	876.036													689.42	748.537	791.817	795.163	745.74	763.881	786.158	808.84	784.238	745.589	965.231	1079.65
	5.36133	781.765	800.133	829.874	845.967	748.883	837.079	726.48	821.604	833.613	906.113	631.943	885.803													733.814	808.91	764.148	835.173	765.329	762.761	794.929	802.13	744.433	757.876	922.724	1025.14
	5.95703	812.135	841.287	820.692	879.163	841.163	828.746	751.344	814.145	866.506	890.907	632.536	847.613													777.5	789.72	832.588	874.071	837.264	793.817	808.791	880.477	836.017	828.673	909.396	844.984
	6.55273	847.897	881.224	834.378	825.473	822.342	896.76	756.713	868.952	923.01	854.481	678.789	823.295													820.621	802.514	809.863	845.356	809.823	782.666	838.067	917.154	825.73	841.842	864.759	852.867
	7.14844	810.359	824.64	850.324	784.573	826.181	814.408	735.73	839.009	728.698	849.489	695.203	729.398													760.314	792.959	773.111	801.665	821.729	777.404	816.396	871.867	763.467	797.552	806.106	804.699
	7.74414	728.459	760.304	744.562	725.394	722.163	757.16	639.957	755.934	846.206	724.758	618.262	653.68													680.92	729.919	734.46	754.674	718.703	702.276	773.414	776.191	736.796	751.641	726.062	669.646
	8.33984	639.435	696.614	713.454	644.381	651.074	711.088	628.783	727.332	708.404	713.617	530.529	576.34													589.438	646.434	685.028	663.114	674.028	673.811	733.848	696.939	684.747	667.087	633.145	551.532
	8.93555	575.208	588.928	637.24	581.297	523.039	642.308	528.717	662.186	536.632	621.612	477.257	504.397													525.202	582.38	594.877	614.541	622.132	594.604	649	651.572	679.582	584.3	569.47	453.033
	9.53125	502.966	533.58	534.122	520.741	635.405	598.818	466.189	579.939	580.771	548.057	452.909	424.245													492.488	531.456	571.398	557.095	549.638	525.269	597.225	496.162	546.935	523.421	469.968	395.45
	10.127	442.817	477.391	488.499	477.676	462.133	537.026	443.971	498.097	416.308	457.37	407.391	392.346													456.654	466.124	490.552	511.67	527.734	498.147	539.976	475.184	492.123	460.984	406.338	355.348
	10.7227	406.78	440.671	462.738	441.748	392.566	514.28	431.408	462.613	412.294	434.02	381.331	363.199													405.196	432.524	464.334	455.989	485.576	477.367	484.151	448.583	441.237	432.041	349.598	282.925
	11.3184	365.311	398.792	406.401	409.362	402.068	452.859	380.82	426.742	379.33	403.118	343.929	325.595													364.561	418.418	411.757	420.032	442.403	435.264	459.318	425.965	425.275	399.308	316.504	257.623
	11.9141	335.408	366.927	369.288	356.419	345.114	441.49	337.133	405.209	388.267	349.875	320.824	292.251													333.731	354.745	384.631	389.507	407.433	386.183	420.384	375.017	400.55	366.927	331.516	215.771
	12.5098	297.253	314.26	332.565	316.163	316.12	388.933	295.459	362.909	300.433	326.207	282.131	255.31													300.985	312.767	322.05	335.227	355.06	364.284	384.844	354.925	340.711	325.067	274.126	201.513
	13.1055	263.511	281.647	283.507	271.698	274.833	335.391	249.295	329.941	276.606	277.257	256.969	228.356													256.705	290.437	291.403	299.009	308.842	306.533	323.045	305.758	315.551	291.75	241.042	183.404
	13.7012	227.599	243.658	246.07	243.48	251.618	269.102	221.03	290.336	245.527	234.464	245.636	196.17													225.284	253.078	243.861	262.514	266.039	276.059	287.953	310.02	268.972	256.758	218.574	168.396
	14.2969	191.83	205.349	208.581	214.171	208.995	246.492	183.434	272.314	215.442	205.278	233.154	174.056													194.213	201.16	235.631	227.506	236.83	240.897	246.355	256.497	221.977	233.801	193.576	136.508
	14.8926	163.225	174.382	184.05	193.478	180.999	215.76	153.258	228.957	187.899	188.471	185.532	156.536													163.191	180.313	190.782	199.471	205.737	215.058	221.774	237.945	223.055	197.869	172.942	128.666
	15.4883	147.266	147.101	160.332	162.955	162.693	180.168	130.192	198.781	149.758	158.134	160.356	128.445													141.952	177.583	165.827	162.44	174.836	181.617	184.065	190.346	201.376	166.865	138.63	111.972
	16.084	124.16	129.807	131.867	140.719	140.34	154.533	108.729	163.454	159.326	134.541	137.613	108.196													119.114	138.617	148.981	141.69	149.58	158.393	154.796	167.732	154.374	145.963	117.7	95.7078
	16.6797	103.806	108.572	122.348	113.162	125.59	136.198	98.8064	136.729	134.74	111.762	118.72	91.3682													102.292	117.041	117.282	121.037	123.488	131.311	138.169	144.919	129.723	123.23	103.779	72.5845
	17.2754	89.1877	94.4342	106.353	97.7681	100.413	118.558	90.8095	117.589	92.1645	101.088	99.3175	81.924													86.7305	98.6876	101.847	107.183	106.753	113.268	126.672	137.746	118.889	106.193	87.2238	65.0279
	17.8711	79.033	81.1717	85.3876	90.2823	97.0416	99.2421	82.1564	106.961	112.857	102.988	83.9523	69.0473													77.9919	88.1606	96.0115	93.2615	93.6834	94.9069	109.398	121.19	102.731	95.6207	71.095	57.1676
	18.4668	69.2572	74.8205	79.8612	77.4894	76.6706	93.0586	70.2934	90.0036	86.71	79.0585	76.4023	63.7177													67.3612	78.1929	80.953	81.283	85.4867	84.8337	90.851	97.0503	81.1249	80.377	66.8244	49.105
	19.0625	59.9745	65.105	76.6695	67.894	65.0078	76.0476	61.5553	83.5729	70.384	73.9376	65.6077	57.0254													61.5245	68.1181	73.4331	70.4021	74.0255	72.9594	79.0975	88.876	75.1611	75.1442	55.4779	44.3728
	19.6582	57.6353	59.3358	65.1052	61.1182	72.5217	68.9463	54.4532	75.3907	68.9897	65.8382	61.0736	52.6779													55.1084	59.5395	63.9493	61.7603	69.4245	66.5912	72.8232	76.2205	67.0174	67.3857	55.9335	42.951
CONT CONT REM		BASELINE																								SD
	0	12.0582	10.6837	12.52	10.8947	10.0027	12.3335	14.0002	12.9551	9.64608	17.6343	9.01564	7.46958													12.1462	12.7261	11.386	9.98008	10.2221	16.5587	10.0484	10.3768	14.8572	7.39949	19.0266	6.37469
	0.595703	56.1041	60.6968	70.3045	61.2527	61.4769	63.2796	58.0551	87.3935	71.367	126.788	49.2126	40.4198													60.1723	75.5891	74.9339	55.6396	56.8475	82.5822	58.6843	98.6779	86.0363	33.9143	74.6336	29.7312
	1.19141	463.145	435.331	494.973	443.251	386.205	367.184	608.022	576.295	410.878	1330.33	292.131	288.306													422.375	551.817	348.528	344.921	408.827	543.406	412.497	445.497	584.971	241.768	355.38	287.789
	1.78711	445.205	446.566	534.258	506.346	412.559	451.308	549.902	764.449	515.64	885.277	301.85	301.234													423.037	549.881	382.5	393.214	417.161	605.062	395.719	747.264	767.382	282.312	580.487	262.026
	2.38281	318.916	322.531	380.461	346.014	288.09	348.178	410.138	501.121	352.437	922.93	228.707	211.311													320.518	405.14	310.203	324.454	306.985	437.008	282.804	398.308	492.11	194.354	367.645	192.946
	2.97852	291.225	249.809	354.545	263.279	267.18	284.7	330.6	375.526	258.362	668.787	213.843	157.158													298.952	297.234	242.915	264.034	251.243	425.519	236.98	378.678	400.051	160.056	390.648	172.882
	3.57422	285.585	257.01	308.604	251.928	226.446	242.67	219.223	358.465	267.1	673.265	232.758	171.376													252.329	277.265	261.355	233.782	247.489	312.709	232.977	287.326	421.801	172.921	535.711	157.779
	4.16992	354.983	238.179	331.383	278.77	247.89	302.51	321.011	443.671	224.569	603.203	244.059	168.717													278.42	234.022	270.701	244.533	261.955	367.947	231.406	265.848	392.243	164.084	446.011	153.591
	4.76562	353.818	268.989	312.836	316.447	255.08	372.07	341.601	436.05	204.082	1096.93	277.258	200.12													297.679	368.393	297.998	255.418	289.45	400.673	247.021	339.182	425.621	190.257	748.938	162.388
	5.36133	574.184	365.803	441.601	403.287	328.681	388.407	413.466	667.658	289.854	574.809	357.316	209.54													453.131	448.705	546.415	344.798	380.143	486.875	356.937	338.253	522.178	272.215	894.701	179.216
	5.95703	838.929	636.515	653.689	584.239	578.115	675.9	535.583	831.45	457.149	1395.55	818.738	441.292													644.661	678.354	709.299	519.714	625.327	769.535	588.25	430.424	868.464	438.133	1304.68	246.824
	6.55273	1155.45	924.546	863.299	796.714	897.548	862.789	1051.7	1144.3	943.034	1180.63	985.746	694.043													752.67	986.655	1103.07	776.141	872.849	1058.12	765.047	754.157	1139.19	745.519	1657.24	362.44
	7.14844	874.827	878.086	864.668	873.014	899.803	931.251	832.481	1141.28	1048.34	1585.41	809.688	610.327													784.991	826.016	860.657	843.757	882.613	913.492	846.625	926.971	1330.26	699.209	1130.72	534.813
	7.74414	576.518	542.261	642.77	544.308	622.568	614.114	676.083	766.415	631.616	871.017	506.025	488.037													524.654	673.817	523.354	623.299	682.873	810.908	576.522	637.554	1008.99	446.87	742.069	352.334
	8.33984	346.121	310.724	386.399	346.603	391.19	363.673	401.052	389.938	321.424	795.338	260.539	295.13													291.645	397.668	297.225	358.878	464.243	639.84	340.131	399.463	491.503	261.182	674.672	196.404
	8.93555	210.579	193.075	253.74	189.115	232.092	248.799	386.078	417.379	150.346	641.995	287.058	210.59													236.626	350.364	199.738	218.677	322.289	330.796	229.573	288.608	408.692	184.905	906.416	134.921
	9.53125	182.026	184.103	188.294	168.728	191.506	196.215	444.326	257.319	139.01	316.51	195.906	204.712													177.043	203.772	162.834	145.139	211.877	300.721	163.483	146.028	254.16	129.621	460.887	117.033
	10.127	149.329	147.015	143.878	129.146	159.369	166.279	190.39	176.562	114.88	392.016	172.535	133.559													141.883	155.16	132.646	119.681	192.926	222.093	141.067	159.655	227.305	146.051	701.639	78.648
	10.7227	142.029	139.024	117.511	115.602	133.935	131.128	177.704	155.494	97.4798	279.892	183.405	110.59													120.685	149.506	145.355	98.2671	175.153	209.851	119.973	113.846	158.161	136.263	469.415	63.2206
	11.3184	117.247	123.474	128.784	109.274	101.174	107.053	159.501	145.245	94.7763	220.773	159.369	112.886													117.076	123.547	126.342	98.5551	162.637	125.22	112.121	126.979	111.242	119.176	453.246	61.3398
	11.9141	104.957	121.812	104.459	101.892	107.411	93.6225	102.143	86.1628	85.5516	162.987	200.476	92.7974													117.189	109.254	125.33	92.7572	125.681	121.385	89.8469	159.503	115.265	111.184	436.632	56.6091
	12.5098	100.936	103.427	95.6194	81.1278	91.8685	97.8904	94.5318	92.5137	70.2978	99.9749	174.095	80.5787													99.8043	90.5148	103.8	84.4454	122.844	110.656	94.7402	121.738	73.2838	90.709	397.385	59.4101
	13.1055	81.7093	90.1974	88.8065	70.644	83.5751	68.7285	89.3909	54.033	74.483	77.5383	158.59	76.9912													82.7752	95.6454	86.237	80.8826	107.445	100.567	69.109	102.783	61.6647	81.5258	337.615	65.9354
	13.7012	70.3912	80.9544	76.1457	73.5421	69.6066	66.9301	76.972	56.8508	59.8644	73.4171	134.554	70.8553													75.6648	72.6098	79.3687	80.2556	96.5573	103.924	60.3492	76.8082	32.016	69.5379	213.024	38.0954
	14.2969	71.8095	72.7653	65.0916	73.6808	56.5221	57.938	78.2819	65.1218	45.3257	54.2251	104.445	56.3388													55.5163	57.3908	63.2401	63.3535	83.549	108.501	53.0055	137.802	24.4212	74.6936	290.432	41.3682
	14.8926	61.0293	70.0185	54.1733	53.9747	48.0177	52.5981	54.2333	45.6286	38.489	39.9271	95.1473	60.9465													66.317	54.229	63.508	60.0407	75.9282	74.433	44.6943	67.7441	23.4447	65.473	246.458	37.2981
	15.4883	46.6206	68.6522	43.8316	42.2643	47.8912	39.6448	43.6272	39.221	34.9155	38.1788	72.516	55.9449													49.0515	48.2185	55.73	53.1905	75.4554	69.9629	45.3041	53.3139	17.9189	54.2118	143.807	31.1351
	16.084	44.4514	47.5724	48.233	41.587	37.7883	34.3834	41.7493	29.197	25.7888	36.0359	65.0831	43.5014													49.3286	41.9421	45.5818	45.8197	62.8425	51.3091	40.4186	45.4759	30.127	42.485	138.507	35.7998
	16.6797	39.6255	44.0599	45.0439	40.5499	38.0772	32.4177	37.5842	35.9394	33.2903	26.3588	62.1158	38.6828													47.1602	41.8268	38.0519	33.0544	52.7238	47.6774	34.0317	41.6935	18.3927	44.432	61.7576	31.8023
	17.2754	35.9217	38.6339	38.593	32.7784	34.8594	36.7087	35.467	40.943	30.9623	26.0068	47.4139	39.5774													38.5416	37.2266	43.9516	37.8268	51.168	45.2616	32.2407	41.4637	17.1426	33.9774	102.621	30.2954
	17.8711	32.7699	38.8489	30.1081	29.6844	30.9176	32.0356	36.0412	27.3388	29.4073	27.2523	52.7356	35.6863													33.8428	33.035	33.414	32.3345	40.9864	35.0348	29.9393	36.121	17.6071	37.0079	86.5274	28.4004
	18.4668	27.8651	33.4106	33.7957	29.8881	31.8382	25.067	29.0766	28.5027	16.0263	29.2892	57.1165	33.3032													31.6365	32.7081	36.4944	31.2072	46.7784	34.8642	27.6836	24.9759	15.705	31.8401	79.7828	25.8475
	19.0625	26.5107	33.0936	27.2661	27.4798	26.6348	23.8819	26.7778	33.4773	18.1634	22.6324	45.7964	29.399													29.8976	28.7434	33.702	27.665	35.757	43.3252	29.9393	20.1551	13.0676	29.5846	81.4684	23.74
	19.6582	26.8454	29.0796	27.4751	26.2798	29.7071	25.4014	25.9059	33.2941	20.9789	29.2798	45.6571	28.9843													26.3586	31.0024	27.9079	24.2671	33.8578	46.9081	25.5082	28.1993	17.155	27.7005	42.671	21.8921
SPS CONT NREM		BASELINE																								SD
	0	33.8467	28.4135	44.754	38.0615	38.625	36.4428	37.6599	40.3566	33.3813	26.673	32.8099	53.48													32.6268	37.8649	39.0479	40.9539	39.9734	38.6859	40.2546	35.7264	38.6617	42.7683	33.5379	43.4749
	0.595703	201.646	167.313	244.169	225.274	218.76	206.35	208.467	219.02	195.363	165.852	177.903	289.698													181.15	214.955	221.883	241.489	231.811	208.952	229.028	197.042	217.092	212.884	202.141	228.969
	1.19141	1493.79	1311.28	1959.36	1780.01	1688.82	1556.51	1602.22	1731.64	1484.05	1241.88	1513.96	2142.54													1420.73	1638.19	1646.54	1853.38	1726.93	1647	1680.48	1633.86	1676.17	1662.23	1532.63	1757.82
	1.78711	1627.18	1372.21	2317.64	2099.03	1961.34	1830.92	1947.61	2091.58	1673.48	1424.17	1639.96	2894.88													1621.87	1789.21	2106.91	2239.24	2109.96	1959.87	2107.07	1906.7	2068.31	2071.46	1731.96	2320.21
	2.38281	1140.62	973.341	1775.96	1528.39	1400.74	1365.38	1374.07	1507.8	1246.3	951.514	1222.72	2295.9													1152.55	1203.03	1524.8	1620.63	1481.25	1451.49	1541.46	1437.39	1385.7	1578	1309.7	1799.08
	2.97852	910.964	846.058	1393.08	1204.7	1129.26	1065.75	1055.6	1194.47	1015.23	780.498	1080.41	1834.02													907.809	949.27	1157.77	1236.4	1162.18	1134.65	1181.37	1087.38	1135.84	1247.58	968.294	1403.48
	3.57422	796.01	682.982	1109.92	1027.7	937.479	913.626	958.672	987.289	871.972	736.573	898.615	1491.11													814.051	828.534	981.778	1018.16	965.146	1008.28	932.567	893.111	955.516	1050.83	887.806	1209.17
	4.16992	717.889	706.561	993.264	916.259	844.262	822.372	836.048	893.538	781.027	651.591	823.977	1223.37													699.945	776.631	833.828	890.091	888.972	835.977	844.339	833.772	809.535	894.891	719.946	1005.92
	4.76562	706.413	680.427	886.338	827.212	805.369	727.902	838.559	847.902	778.531	683.573	737.856	1016.96													724.06	758.558	845.867	803.813	812.264	800.466	811.868	755.13	818.439	874.618	817.119	856.123
	5.36133	739.675	738.399	809.396	786.626	769.373	769.179	835.295	778.826	755.583	671.033	781.107	911.579													706.189	794.443	833.751	808.372	750.873	793.427	751.618	741.241	766.209	777.515	785.062	812.673
	5.95703	799.52	755.296	795.579	781.292	789.677	742.263	815.889	795.571	774.522	706.373	781.64	842.355													755.294	742.111	791.543	780.668	751.105	771.58	761.661	746.012	759.257	755.442	769.751	774.263
	6.55273	805.616	776.666	794.148	770.979	769.404	773.51	808.835	820.242	764.778	724.396	804.043	785.005													753.137	742.612	788.931	791.542	745.289	763.6	794.105	734.861	719.851	738.48	726.276	746.193
	7.14844	724.843	817.276	697.302	709.717	712.751	706.445	758.556	746.954	703.48	692.61	769.744	690.374													692.925	620.939	714.626	738.763	670.022	753.764	773.55	711.282	687.112	672.651	622.677	710.323
	7.74414	617.37	714.717	670.793	643.051	636.829	654.682	691.49	655.086	621.755	612.19	668.922	631.033													605.566	592.114	677.518	656.406	621.712	741.498	662.888	650.302	619.331	622.928	584.18	607.491
	8.33984	553.56	590.424	555.48	594.915	588.393	572.114	587.033	594.242	577.707	558.101	590.587	536.618													513.436	509.442	598.412	609.029	563.238	636.048	559.809	573.274	536.669	550.108	512.545	551.655
	8.93555	473.214	694.981	479.796	529.902	518.618	535.185	537.811	541.201	512.935	492.327	552.204	475.883													451.524	418.141	489.046	522.109	536.565	529.601	532.402	487.219	477.528	493.576	437.441	530.25
	9.53125	410.499	608.456	474.044	452.657	458.201	462.779	473.676	498.833	457.974	438.62	467.889	423.12													406.111	403.252	470.518	453.208	478.574	483.034	490.784	447.898	437.72	446.627	382.344	423.236
	10.127	395.554	479.744	440.774	431.616	410.131	439.099	455.359	466.652	436.049	381.807	465.552	389.136													366.621	336.452	415.291	449.351	432.703	432.926	434.361	415.841	401.346	405.829	364.382	407.595
	10.7227	367.786	438.126	424.289	383.542	383.115	422.467	426.342	434.728	395.655	377.337	401.515	338.422													326.521	305.476	379.408	386.79	379.913	389.082	403.854	377.219	370.839	379.909	346.85	361.42
	11.3184	334.004	406.385	369.863	355.172	350.653	365.39	377.986	388.792	379.919	354.12	477.464	324.646													292.277	272.934	352.968	356.034	358.322	334.488	363.07	353.628	339.403	342.819	313.832	341.656
	11.9141	332.216	322.147	322.82	322.28	314.04	349.587	363.262	349.726	320.742	322.787	344.238	295.983													275.475	263.174	326.44	329.398	321.11	309.023	343.002	323.066	301.619	319.164	282.729	299.956
	12.5098	300.546	294.181	311.495	287.652	283.288	317.554	320.645	315.665	294.889	307.723	348.476	261.911													256.98	214.636	296.957	312.944	299.266	285.645	313.415	292.608	270.597	291.2	237.502	275.999
	13.1055	284.218	268.179	274.549	266.166	256.791	271.611	282.365	302.765	275.637	249.12	278.378	244.342													247	198.919	298.44	281.132	256.666	259.217	280.688	260.704	237.036	254.529	213.275	262.827
	13.7012	234.823	251.863	239.525	239.826	238.457	237.443	266.037	263.131	236.36	219.453	283.568	201.841													221.191	171.548	262.176	252.367	223.569	242.591	261.22	238.195	219.344	246.048	199.551	216.589
	14.2969	210.001	222.152	213.554	208.457	202.1	206.384	230.606	216.388	213.448	198.962	230.47	180.928													203.132	146.873	225.768	219.555	202.344	215.982	238.89	205.413	192.431	222.418	159.506	198.8
	14.8926	184.744	179.271	178.214	178.101	173.154	190.685	202.608	191.815	192.198	157.267	225.104	154.467													168.85	126.652	204.158	195.261	172.08	209.412	207.331	177.598	159.594	172.962	141.788	172.882
	15.4883	151.078	177.33	147.74	156.731	155.637	164.94	169.565	166.809	157.517	134.982	182.254	134.26													134.769	101.691	187.127	163.44	150.825	198.242	175.921	149.562	138.054	159.627	119.323	146.159
	16.084	124.507	171.746	124.676	139.121	130.31	138.313	151.613	140.943	136.665	125.282	160.539	112.902													112.586	87.4389	134.98	139.593	134.203	158.621	139.293	135.357	117.844	142.751	108.202	135.848
	16.6797	112.539	119.139	103.939	116.686	113.792	118.473	128.421	127.09	120.246	108.207	135.851	100.038													98.6998	78.3364	116.008	114.049	114.952	127.03	120.312	114.404	102.654	119.195	90.2586	122.477
	17.2754	110.967	128.866	89.7398	105.261	99.3953	101.697	102.852	105.471	104.18	94.7515	104.668	85.6492													89.3863	69.0617	104.488	101.043	97.3328	137.768	108.725	97.0246	83.663	99.4139	79.302	118.573
	17.8711	102.387	98.7467	79.5926	86.9095	86.1066	92.2486	94.895	91.3872	86.0881	88.7533	94.0239	74.3444													78.8223	58.9047	92.1124	88.1347	87.311	126.822	96.5605	86.0287	76.6767	88.8243	72.7049	98.8839
	18.4668	100.175	84.1872	72.3535	78.7439	76.4224	78.7504	82.2277	86.7545	79.4885	76.5554	95.7	72.0925													70.2212	56.6835	75.7582	82.1794	82.3558	93.1915	83.1046	80.1643	68.2084	76.2231	62.2396	82.1346
	19.0625	88.0585	70.7759	62.0957	69.8495	67.7075	70.0292	77.057	77.5899	68.5389	64.0574	75.5325	66.1129													66.8582	49.3186	68.2142	72.8921	70.7314	88.435	72.5497	69.3135	61.0258	70.7946	53.1829	76.4136
	19.6582	75.8642	63.1089	55.0978	61.1229	61.4895	62.7131	70.8876	68.4394	63.2621	61.0617	62.7225	60.216													66.9561	47.4818	72.0742	72.0038	65.4552	65.6868	67.809	64.4521	56.1322	65.0267	49.2991	62.7176
SPS CONT REM		BASELINE																								SD
	0	11.7027	8.55281	5.44991	9.42025	7.02882	8.90193	11.3037	6.46378	5.49018	6.93035	6.94096	9.91635													10.8871	6.61938	5.65475	8.41486	7.57433	8.66131	7.12588	7.1251	4.90123	6.84985	7.33383	8.67261
	0.595703	62.4874	56.0511	27.5217	54.3225	51.0287	44.9927	56.8756	42.6081	29.0394	37.4966	27.4826	45.6761													67.7655	31.3817	52.6641	44.6113	45.6583	50.9928	38.2728	29.9706	27.8334	28.6543	34.5859	52.9863
	1.19141	427.431	338.029	205.766	340.61	354.329	325.86	419.526	288.591	184.039	253.311	293.025	327.473													379.55	215.132	223.534	307.176	327.039	326.065	254.946	230.825	178.704	193.759	237.259	348.911
	1.78711	403.738	331.143	201.162	352.247	376.502	317.813	450.839	318.727	238.742	332.279	204.212	385.82													413.157	222.022	254.36	325.502	368.545	345.758	312.981	245.08	210.667	230.417	273.516	396.977
	2.38281	331.377	268.059	153.673	267.212	251.747	234.425	251.487	208.471	150.157	199.765	206.865	271.283													278.099	152.264	172.467	247.604	243.922	253.219	218.677	163.054	144.973	153.235	202.018	254.682
	2.97852	233.14	195.694	128.553	223.367	271.692	188.035	278.196	191.914	146.434	149.327	218.934	264.269													277.404	115.647	139.33	205.308	203.62	239.227	169.498	160.718	128.686	147.194	163.176	255.989
	3.57422	242.666	194.465	126.083	212.809	221.258	165.301	221.049	162.023	132.217	144.769	158.233	232.438													219.029	120.751	141.416	172.178	197.947	178.856	208.304	138.184	122.373	140.859	133.504	233.993
	4.16992	264.988	225.107	130.867	201.712	234.315	173.951	241.511	173.696	130.89	148.927	145.984	220.237													209.578	125.437	130.603	194.159	194.66	187.918	201.371	127.876	114.936	132.724	157.792	230.395
	4.76562	297.171	216.199	140.381	204.143	230.381	201.883	269.195	201.496	129.504	171.112	213.235	271.502													217.137	154.417	137.035	230.443	215.542	241.829	223.653	178.552	124.341	178.096	172.685	224.686
	5.36133	327.628	291.022	208	276.289	269.019	250.224	424.514	231.28	177.068	191.392	188.723	371.18													282.21	228.54	197.787	310.612	274.592	325.864	292.488	215.63	188.426	203.988	279.631	342.77
	5.95703	449.039	470.363	363.537	455.795	527.361	400.416	467.381	360.557	302.415	310.621	328.846	584.254													504.37	383.667	339.243	430.118	463.091	506.216	399.785	290.948	278.563	294.231	331.38	483.505
	6.55273	764.944	854.62	506.736	725.766	1089.52	671.088	804.426	638.207	552.458	642.71	726.879	1159.55													704.809	561.552	518.448	702.338	752.606	810.324	920.951	535.386	484.337	615.608	780.631	961.846
	7.14844	908.112	891.329	685.398	834.664	1048.32	785.089	920.529	758.094	583.374	857.508	954.26	1098.22													816.01	620.026	671.434	705.589	857.133	876.24	773.744	693.578	640.92	780.034	668.989	912.039
	7.74414	569.592	560.318	463.229	556.988	518.405	535.33	688.808	503.066	511.722	522.795	634.128	644.801													524.488	414.134	389.646	512.098	481.536	585.566	515.344	466.333	439.456	545.869	514.415	587.713
	8.33984	308.546	318.565	277.68	311.451	325.62	309.113	367.147	313.681	242.254	344.961	336.109	421.224													298.912	240.313	270.483	293.835	364.378	340.757	246.206	275.449	257.774	333.485	309.164	279.319
	8.93555	205.574	172.298	185.962	216.269	201.37	189.816	288.244	156.427	174.651	220.03	208.352	229.047													175.418	186.831	167.839	192.815	208.134	179.37	191.325	185.351	171.843	197.695	173.294	183.305
	9.53125	147.478	141.646	161.385	149.339	185.649	137.668	182.733	114.142	109.019	141.413	165.949	166.865													143.806	146.32	139.642	157.887	162.381	135.939	157.812	173.938	155.62	156.522	173.321	145.535
	10.127	141.999	123.953	182.186	104.634	122.794	140.747	178.586	110.527	142.562	154.727	246.481	189.481													119.567	109.396	123.73	137.464	145.855	98.3659	119.978	135.371	126.194	168.338	131.804	116.609
	10.7227	144.64	121.555	117.517	109.253	118.391	86.651	188.937	80.4854	102.526	140.309	273.44	182.302													98.0254	120.324	118.092	107.249	94.8822	119.303	128.877	149.255	136.714	152.19	126.908	121.623
	11.3184	136.255	135.058	110.154	94.2001	90.9904	83.2111	165.538	93.8985	116.4	117.577	137.687	171.827													95.9166	122.763	113.614	105.438	97.209	90.5128	103.055	120.367	108.09	153.345	102.392	89.1465
	11.9141	93.8929	129.273	123.533	86.2221	80.8423	85.6511	126.649	68.6723	87.023	90.0414	220.388	115.015													77.8494	125.487	102.505	88.4463	85.8229	102.244	87.1585	106.875	117.809	159.325	108.274	95.3263
	12.5098	92.9823	104.504	110.633	74.6216	79.6089	66.2981	90.1942	56.6895	67.9507	80.0021	92.7312	108.996													81.8632	99.1425	92.7912	70.8094	69.2688	79.3802	81.9283	100.192	93.0635	147.919	78.6214	76.7065
	13.1055	97.6165	76.5515	97.4287	63.1309	78.3607	75.3799	88.8402	58.2556	79.0395	69.2502	78.0046	74.5509													84.101	89.5614	104.639	78.6471	98.5839	76.8802	62.6219	97.0295	92.9877	136.649	90.758	57.8723
	13.7012	92.3513	78.8503	86.8233	58.4295	75.1382	73.5654	94.5309	46.6376	66.489	72.6826	90.2197	54.546													113.003	76.2119	87.2092	68.867	118.224	96.6156	62.8014	93.7931	81.579	103.615	68.7031	49.5313
	14.2969	139.695	63.5905	70.3371	57.9704	121.128	59.8312	101.919	44.0413	57.1259	65.3937	90.6254	60.387													139.587	76.3372	90.6957	60.4483	109.566	64.805	60.9141	86.1856	73.0328	103.81	70.295	51.8459
	14.8926	154.558	48.6418	60.9245	48.9708	98.9304	63.6145	60.2564	42.5443	62.1278	63.775	67.1114	50.6856													109.972	71.0211	70.2578	55.3325	70.2353	46.591	42.3559	88.182	70.8887	72.2693	64.4645	40.7932
	15.4883	60.954	49.3954	51.817	51.7002	74.4224	51.9793	58.1732	36.3785	48.3145	58.8742	48.0667	54.0273													71.5684	52.4367	67.553	45.4183	49.6145	40.387	41.5083	75.2367	51.7021	72.778	63.7847	38.5263
	16.084	55.9491	44.0774	45.9708	48.7948	60.2491	44.4952	58.399	34.2367	58.3784	45.62	59.7565	35.5745													52.6132	58.7363	48.9277	44.6331	48.4052	43.2221	38.2469	78.1951	48.0245	60.8678	49.4429	37.0399
	16.6797	49.9892	42.5977	52.2388	34.987	47.7751	36.7004	53.2184	28.5769	43.4518	43.9222	58.5176	40.3595													37.78	48.5184	59.657	42.0689	46.5083	35.1826	33.8089	53.2043	40.1725	56.0846	39.2429	29.1826
	17.2754	42.12	37.3102	46.1726	36.2976	45.4197	35.5705	47.4394	28.4085	50.6997	37.39	52.6164	31.8916													39.516	43.1853	47.9063	44.0365	43.0779	35.2585	33.1219	47.0624	41.6125	55.3976	44.0339	30.6656
	17.8711	36.8021	34.5764	43.0346	36.4426	47.7332	32.7032	50.9844	24.7869	38.9468	38.1868	44.5053	33.8789													44.6847	42.3875	56.6645	35.0538	44.1367	37.8706	33.7091	49.9439	36.5679	54.2293	45.8169	31.0626
	18.4668	37.3657	34.6436	42.5876	31.7434	38.7351	27.1395	37.0066	23.6141	33.1408	35.5744	68.9397	33.0016													39.7638	37.977	43.7609	33.4776	34.5384	34.2239	32.0445	47.4308	35.9965	49.1727	37.9288	24.7509
	19.0625	41.8213	37.6183	40.5279	27.2416	41.6258	28.0073	40.2921	23.4147	32.1426	28.4612	36.4213	30.389													46.7122	38.3956	48.7923	32.7935	37.628	29.8713	26.592	42.6892	37.8888	47.0865	31.325	22.2999
	19.6582	35.587	28.7614	40.2326	28.6029	34.5542	27.5257	39.309	21.5395	28.1218	30.4532	45.4774	26.067													52.0696	34.4356	39.4327	25.7867	35.727	36.6776	25.8347	53.5282	29.7798	39.7689	34.0518	19.3802
SD SPS NREM		BASELINE																								SD
	0	22.3167	25.0369	23.4455	29.4621	29.1085	29.5232	25.8816	24.9167	24.3993	22.6244	26.4544	38.9623													24.1187	23.0374	23.1473	31.5552	25.7402	29.8961	27.5822	27.0647	22.6267	21.3366	30.3177	38.1313
	0.595703	128.621	147.685	134.442	161.047	175.701	161.879	149.978	149.62	133.571	118.631	143.944	219.986													136.687	139.651	129.954	171.793	148.22	170.919	161.891	159.519	135.793	113.94	148.499	208.263
	1.19141	948.28	1109.4	958.573	1223.19	1278.83	1248.03	1120.4	1118.83	1061.88	884.781	1135.83	1679.76													1035.36	997.508	895.464	1311.04	1156.12	1299.25	1208.96	1131.65	983.795	856.573	1196.17	1530.33
	1.78711	1067.31	1251.68	1113.09	1405.15	1543.16	1465.07	1272.05	1258.13	1295.52	1111.23	1503.39	2138.05													1143.87	1095.24	1065.47	1530.79	1293.79	1556.59	1506.16	1289.88	1169.54	1055.54	1446.95	2027.86
	2.38281	729.63	844.098	808.999	1040.53	1116.46	996.713	916.582	901.117	923.021	821.431	1080.86	1737.23													791.229	763.645	761.934	1169.43	890.327	1110.41	974.806	946.621	864.837	671.22	1113.11	1616.35
	2.97852	578.213	708.317	654.563	846.546	856.424	805.643	698.439	734.204	703.431	659.009	812.927	1269.52													627.35	596.565	653.942	936.172	744.796	881.235	778.104	754.358	672.106	562.45	900.17	1399.74
	3.57422	548.497	606.785	579.265	696.93	736.495	676.355	640.226	624	628.26	612.827	716.41	1009.83													576.545	543.109	585.851	806.8	622.727	738.36	642.699	653.309	599.263	484.037	762.797	1019.84
	4.16992	528.476	590.67	599.446	653.782	651.84	636.961	585.377	596.659	564.768	522.747	633.212	863.153													556.662	565.802	573.349	726.532	593.783	679.332	612.391	617.245	518.25	452.74	624.051	843.953
	4.76562	564.948	571.388	605.422	628.472	640.102	629.177	578.134	567.808	568.471	518.398	532.059	783.863													562.274	573.004	567.063	693.595	593.563	646.599	563.5	597.574	511.367	454.412	583.592	766.612
	5.36133	613.943	625.363	622.388	667.374	667.111	645.987	579.507	624.135	618.517	562.25	485.632	715.587													638.072	646.897	644.083	704.984	581.857	649.283	596.186	621.005	521.448	442.72	496.576	737.07
	5.95703	685.471	698.4	757.865	734.333	701.447	666.573	651.158	660.163	625.474	565.169	449.6	680.252													661.718	689.552	691.851	762.142	630.792	668.029	652.301	675.537	590.471	486.228	495.947	702.95
	6.55273	725.218	750.107	793.27	738.36	781.803	691.95	699.683	647.336	705.72	630.549	453.848	687.476													734.408	754.325	739.578	841.901	640.809	726.506	655.288	685.763	589.101	503.185	453.978	695.604
	7.14844	714.754	754.119	793.942	775.537	773.997	711.272	690.224	665.792	743.924	569.913	492.95	667.109													732.261	767.027	741.76	798.748	642.211	697.209	650.816	723.44	638.667	518.365	420.221	637.256
	7.74414	707.586	716.067	754.105	710.643	748.335	693.22	694.922	665.976	659.22	578.479	535.286	604.98													723.516	730.528	735.03	779.866	601.177	670.411	600.32	681.569	621.761	487.755	452.646	565.343
	8.33984	643.327	691.538	673.139	692.535	656.87	606.879	624.771	612.045	605.819	524.762	467.085	555.873													660.223	694.181	719.551	721.309	582.606	606.638	599.419	633.184	585.405	426.774	392.563	530.627
	8.93555	624.204	621.894	638.503	616.849	567.932	582.346	580.767	557.225	547.525	491.348	375.81	502.833													638.72	633.734	614.04	652.185	549.033	580.367	549.174	597.91	570.209	378.57	367.101	449.644
	9.53125	584.848	577.142	575.64	587.193	523.656	543.765	526.294	554.383	490.231	469.727	304.161	458.004													591.136	617.793	589.027	620.378	474.2	548.158	546.832	542.992	491.083	362.904	335.694	412.007
	10.127	547.583	526.085	562.591	542.293	494.536	506.395	508.695	501.098	448.68	462.842	267.807	407.261													578.747	567.353	577.249	557.405	444.533	495.099	486.038	517.364	474.725	298.323	283.357	382.659
	10.7227	531.999	544.407	550.272	498.786	456.845	454.127	473.256	475.051	451.746	414.09	263.548	374.195													551.875	535.782	521.021	516.073	385.756	465.864	460.097	499.038	429.022	264.066	260.659	334.812
	11.3184	498.04	515.842	499.061	481.479	419.351	435.787	432.042	450.12	434.445	417.929	249.792	336.5													498.51	488.531	503.909	491.397	380.837	453.266	417.003	447.746	405.639	244.131	237.676	311.351
	11.9141	458.283	462.109	461.299	434.881	392.813	413.35	397.443	426.781	394.81	382.76	232.989	322.284													445.068	477.216	464.714	453.718	359.206	401.546	404.767	443.683	368.185	235.713	214.006	284.87
	12.5098	419.998	425.038	433.993	412.834	368.452	382.074	364.346	379.82	390.783	325.403	246.663	268.424													432.525	430.822	450.003	436.26	317.008	375.061	371.448	413.019	355.786	223.727	205.103	265.665
	13.1055	390.607	402.189	387.984	373.769	324.007	331.729	320.197	344.114	398.738	299.307	228.793	253.552													378.39	381.249	395.357	397.529	301.921	337.649	308.621	364.16	317.855	229.341	200.173	249.616
	13.7012	318.622	345.233	325.228	329.332	288.378	292.812	303.493	303.919	320.999	283.612	213.879	223.857													333.695	330.485	342.762	336.724	296.087	295.006	285.125	324.83	270.369	206.893	168.837	229.535
	14.2969	275.679	301.13	279.825	284.3	258.391	255.875	248.736	265.087	291.704	241.835	183.918	192.803													273.098	307.034	298.98	286.106	245.045	256.36	251.603	285.469	250.863	180.664	161.306	194.833
	14.8926	241.144	242.849	243.831	255.603	220.781	222.1	222.953	234.54	270.038	208.729	158.781	164.756													243.476	267.021	264.842	253.575	212.827	219.392	215.94	239.819	210.45	169.006	142.398	170.606
	15.4883	198.481	218.565	203.76	206.586	183.533	192.999	195.89	201.446	228.826	187.264	159.418	137.733													207.982	220.834	218.522	217.975	190.171	185.318	181.209	209.789	180.672	154.672	125.53	148.848
	16.084	173.696	180.609	178.369	189.034	151.333	161.899	169.257	180.306	192.561	135.771	118.631	123.025													166.649	178.763	196.863	182.955	166.708	157.223	168.292	184.873	141.558	132.588	111.802	127.038
	16.6797	157.277	158.65	143.544	156.423	133.063	139.505	143.536	146.325	173.093	115.148	102.838	110.968													149.427	158.166	162.03	155.083	144.853	135.05	146.364	158.488	125.103	120.484	97.9722	112.762
	17.2754	125.484	134.525	128.301	127.459	117.459	118.238	119.404	126.269	141.687	107.183	87.4572	99.7601													126.409	132.876	138.868	139.482	126.893	117.958	122.07	134.989	109.522	95.3298	76.6959	96.9496
	17.8711	112.925	111.691	107.086	112.282	101.848	103.078	107.211	109.3	111.411	87.9596	74.5346	88.4696													113.855	116.477	118.192	120.377	107.72	101.065	102.379	110.802	88.4556	78.8616	75.4969	85.7961
	18.4668	99.7935	102.876	95.3537	96.7636	87.7939	88.1401	93.5093	94.4911	97.851	76.8732	61.1401	79.5168													96.7942	113.068	99.4458	103.808	95.9785	89.9951	96.0992	99.7928	78.9402	79.2842	61.9629	71.3212
	19.0625	92.5956	93.942	88.8137	87.5518	82.4369	81.6867	84.6298	87.8292	91.6548	66.5198	57.6859	71.778													89.064	87.9297	84.2321	89.0522	80.3665	82.2282	80.6709	88.6612	71.7127	67.4364	58.7663	64.4756
	19.6582	79.9635	84.7906	82.1326	77.3794	75.2306	72.4488	74.5347	73.0272	99.0723	61.3944	55.1289	60.9019													78.1748	83.3563	82.206	82.5087	72.392	71.4065	69.3992	78.211	63.8436	63.8926	50.5286	57.6865
SD SPS REM		BASELINE																								SD
	0	7.54914	7.60919	8.40465	8.78169	7.44612	5.88198	7.25599	7.57484	8.54466	12.1539	7.56124	7.42441													7.6326	6.98773	6.65645	8.12784	6.08373	7.51326	8.07228	6.90608	8.07185		14.5176	6.32188
	0.595703	37.2045	39.6287	38.4877	44.7514	43.7627	30.4391	39.0642	41.1169	42.3618	66.1299	27.34	38.9075													42.8416	40.2372	37.0982	47.552	37.1436	41.4984	49.5906	47.044	40.2727		120.824	31.392
	1.19141	306.916	281.227	284.663	302.586	295.577	225.447	271.735	247.76	264.526	428.768	220.294	270.097													283.327	268.501	267.999	326.248	274.394	315.834	340.097	262.433	338.515		731.263	215.68
	1.78711	299.05	295.046	320.261	371.419	279.025	256.899	274.661	270.203	320.903	819.297	206.967	310.716													312.941	300.229	277.801	360.446	270.15	326.894	388.101	306.299	314.224		886.659	265.52
	2.38281	241.131	208.733	237.606	258.711	201.808	164.816	195.69	235.412	217.363	401.601	167.574	211.712													208.808	212.71	245.239	253.403	173.032	228.999	226.723	211.751	242.549		436.004	205.597
	2.97852	194.978	187.037	173.496	224.223	173.716	144.879	153.384	169.766	189.792	394.384	135.51	187.579													173.436	184.716	183.86	198.442	149.829	189.39	225.264	179.167	199.173		450.084	164.741
	3.57422	182.135	176.448	145.622	217.315	159.714	136.456	150.32	162.374	147.274	324.435	132.359	159.84													173.466	154.451	164.634	212.456	138.88	178.709	181.685	156.337	180.899		409.591	109.302
	4.16992	168.942	164.948	172.39	158.707	147.622	121.183	153.095	158.183	155.138	367.336	141.532	196.475													169.703	141.154	169.041	186.701	134.36	182.474	173.519	180.326	175.642		254.675	153.063
	4.76562	221.435	180.147	167.076	144.16	164.414	135.796	153.524	180.687	179.722	314.859	170.564	185.241													192.521	154.278	153.94	186.049	132.209	197.802	179.032	203.56	206.868		198.895	129.455
	5.36133	286.638	247.829	239.578	172.633	249.368	180.397	212.562	223.448	261.942	297.32	182.007	224.659													255.243	203.885	195.448	227.696	155.942	257.355	220.317	258.302	277.137		223.008	177.029
	5.95703	478.76	353.728	397.347	301.993	435.688	300.401	360.377	377.861	425.58	201.501	298.738	315.249													385.803	370.59	471.741	433.235	230.309	367.446	358.22	382.6	424.781		257.582	310.588
	6.55273	691.155	606.563	785.858	471.181	637.408	525.053	648.006	597.787	677.823	324.422	425.357	524.807													664.105	522.665	509.783	648.209	437.774	603.039	484.853	583.706	569.951		118.283	428.294
	7.14844	642.048	555.883	775.2	577.889	596.172	609.135	571.96	535.393	517.531	197.497	519.604	508.699													638.996	558.714	521.384	606.416	556.013	599.908	499.256	551.955	641.246		208.931	571.399
	7.74414	377.204	441.138	440.943	379.547	392.521	421.128	353.401	398.82	388.032	197.006	373.99	329.93													422.545	336.713	339.46	472.964	465.72	495.995	402.757	470.621	414.965		249.788	345.111
	8.33984	273.365	271.175	297.176	274.801	263.187	286.362	224.994	295.551	218.501	205.493	223.735	247.783													309.523	229.906	211.315	402.088	272.369	274.841	253.268	233.772	329.586		86.2859	217.321
	8.93555	221.166	191.491	172.887	165.623	194.982	201.233	169.041	177.75	217.131	191.127	170.796	221.448													202.469	162.917	133.513	264.054	197.867	194.401	183.574	247.244	260.639		66.2975	129.318
	9.53125	151.44	150.925	123.636	131.427	125.875	142.944	114.048	165.601	99.621	257.796	172.515	206.083													189.171	124.631	146.217	199.743	164.748	161.837	155.326	197.499	182.839		116.254	149.666
	10.127	146.676	122.777	126.198	169.146	121.912	124.091	103.032	135.374	114.043	169.182	123.36	270.504													149.575	99.1732	102.51	162.26	111.475	143.75	137.721	178.372	188.329		82.0224	101.332
	10.7227	169.176	126.23	98.7869	166.251	126.497	101.162	112.968	156.709	110.91	113.02	161.908	160.216													126.27	108.284	108.79	173.665	147.844	145.82	142.953	105.604	193.043		79.4008	102.14
	11.3184	134.933	135.87	101.045	118.916	105.886	87.7	109.529	110.704	80.8034	176.022	168.87	127.337													131.755	94.4326	100.424	148.702	87.349	157.724	134.949	119.848	159.594		42.29	73.6004
	11.9141	138.478	112.486	85.4476	123.361	93.2429	88.3451	95.104	121.406	92.8451	123.198	147.765	107.939													128.984	90.7703	91.3185	119.098	86.1585	149.218	120.231	118.821	118.266		84.5161	83.1715
	12.5098	116.897	113.589	82.7215	98.8138	85.2074	75.7299	85.2795	95.4034	104.46	94.3416	87.0572	79.5401													102.313	99.7698	93.876	113.693	67.3445	123.339	100.557	131.314	113.522		72.6771	80.0546
	13.1055	107.078	84.9774	78.8938	91.7563	81.6724	88.3327	74.0091	99.6468	70.5238	84.8619	74.9162	82.4534													95.201	98.5791	71.3501	116.835	80.9932	105.875	104.067	87.6685	104.702		61.4007	60.2788
	13.7012	105.995	81.1138	63.121	81.2954	77.435	64.7285	68.2127	88.0479	57.44	116.014	85.7623	59.7658													82.5056	87.9774	71.1157	113.344	66.8894	91.1561	78.7197	74.6663	97.8736		103.449	56.6014
	14.2969	83.954	73.0294	65.2144	90.2609	78.4314	61.5818	64.7235	78.0647	57.1593	73.6732	64.6949	55.3975													84.1813	70.9288	75.109	98.7632	53.8797	76.9932	59.3952	73.48	76.2404		43.5213	51.4568
	14.8926	83.5126	77.3174	65.7594	77.433	63.8993	70.6454	53.1124	72.5229	54.4458	61.8276	79.6543	68.2449													74.2714	61.9873	62.2012	123.022	53.7188	77.3473	58.9029	55.3015	66.9538		39.4435	49.8539
	15.4883	66.2338	75.7349	54.087	71.8682	55.7895	61.3138	42.9467	66.0966	56.8289	70.2641	91.4352	38.5354													65.2054	58.8	62.1354	117.374	51.7613	57.385	53.8198	49.5973	63.3098		40.9338	50.497
	16.084	53.9083	76.7417	54.7355	54.7324	47.7331	57.1993	47.8988	65.8787	44.8079	51.8279	50.6083	53.3979													58.1744	51.4814	57.9142	71.4205	44.289	53.0027	52.1632	46.7215	58.9352		34.5173	33.9298
	16.6797	57.907	60.5485	42.4313	66.3528	40.092	47.578	42.7305	47.6771	35.7276	26.2096	34.295	32.1802													62.284	46.4229	41.565	58.5204	43.4715	48.1906	52.9494	43.3857	49.4948		21.8548	38.8249
	17.2754	57.1726	50.7989	40.3388	49.2199	38.1726	43.2259	38.1636	47.9629	32.1544	26.0673	35.8798	31.1059													54.5164	42.456	42.4112	58.0511	50.5416	50.2356	47.6687	38.8569	50.7298		30.3272	30.1595
	17.8711	40.0673	40.2388	40.022	40.5346	34.8849	39.1956	35.7069	45.6669	30.0634	32.8211	29.1704	31.0492													46.2736	38.996	33.5159	48.3812	33.8836	40.2916	38.7745	36.4236	47.1798		38.4584	38.1728
	18.4668	39.6893	39.4699	35.4245	50.8962	35.7669	34.4897	28.9413	38.1775	28.1739	27.2571	64.2222	34.1618													45.3227	34.9911	30.2853	38.7192	32.6169	37.1834	34.4584	33.8752	41.9866		28.9151	27.896
	19.0625	39.3746	42.534	30.2661	46.6656	32.3357	33.6422	32.7875	37.6504	24.8141	18.3266	46.4969	44.2902													39.3289	29.7876	31.0529	45.1138	34.4152	34.987	39.1428	36.3551	37.8845		45.014	41.8652
	19.6582	39.4245	37.1724	30.9245	37.9596	28.8973	33.0079	30.0332	34.8563	29.9164	20.9045	28.8921	29.9747													41.4582	26.9545	33.8254	44.6174	29.2916	33.2731	30.2882	33.6366	39.4005		28.0314	24.8098
[truncated: 12 more columns]
